# Supplementary material for: Induced B cell receptor diversity predicts PD-1 blockade immunotherapy response
Source: Proc Natl Acad Sci U S A. 2025 May 2;122(18):e2501269122. doi: 10.1073/pnas.2501269122 (PMC12067265; doi:10.1073/pnas.2501269122)
Supplement: Supplementary file 2 — Dataset S01 (CSV) [file pnas.2501269122.sd01.csv]

Patient	Intervention	Response	Treament start date	Best % change (initial follow up period to 03/12/19)	scRNA days post treatment	Progression-free survival	Progressed to date	Overall survival	Alive	Date of death or last follow-up (cut off 02/28/2024)
su001	Pembro + vismo	Yes	7/19/17	-81	83	345.00	No	345.00	Yes	2/28/24
su002	Pembro	No	2/14/17	0	62	10.86	Yes	367.14	Yes	2/28/24
su003	Pembro	Yes	11/16/16	-100	121	380.00	No	380.00	Yes	2/28/24
su004	Cemiplimab	Yes	2/7/17	-25	38	5.86	Yes	22.29	No	7/13/17
su005	Pembro	No	3/8/16	5	105	15.00	Yes	201.86	Yes	1/20/20
su006	Pembro + vismo	No	9/13/16	-11	21	13.00	Yes	138.43	No	5/10/19
su007	Pembro	No	9/29/17	10	60	11.86	Yes	243.57	No	5/31/22
su008	Pembro + vismo	No	6/28/16	0	43	5.86	Yes	215.86	Yes	8/17/20
