# Supplementary material for: Induced B cell receptor diversity predicts PD-1 blockade immunotherapy response
Source: Proc Natl Acad Sci U S A. 2025 May 2;122(18):e2501269122. doi: 10.1073/pnas.2501269122 (PMC12067265; doi:10.1073/pnas.2501269122)
Supplement: Supplementary file 3 — Dataset S02 (CSV) [file pnas.2501269122.sd02.csv]

Gene	Ensembl ID	Probesets
DCN	ENSG00000011465	8
FKBP4	ENSG00000004478	8
SLC2A3	ENSG00000059804	8
MMP2	ENSG00000087245	8
CCL17	ENSG00000102970	1
GZMB	ENSG00000100453	7
FAP	ENSG00000078098	8
SEC61B	ENSG00000106803	4
CD4	ENSG00000010610	8
SYNGR2	ENSG00000108639	8
IL32	ENSG00000008517	2
KRT14	ENSG00000186847	6
TMEM176A	ENSG00000002933	8
ACTA2	ENSG00000107796	8
EBI3	ENSG00000105246	2
CCL22	ENSG00000102962	8
TIMP1	ENSG00000102265	7
NKG7	ENSG00000105374	2
CD79A	ENSG00000105369	4
LAG3	ENSG00000089692	5
GZMK	ENSG00000113088	8
IL2RA	ENSG00000134460	8
CD69	ENSG00000110848	8
KRT6B	ENSG00000185479	8
IER3	ENSG00000137331	5
GNG11	ENSG00000127920	8
DUSP1	ENSG00000120129	8
SPARC	ENSG00000113140	8
PLVAP	ENSG00000130300	8
LYZ	ENSG00000090382	8
DNAJB1	ENSG00000132002	8
CRYAB	ENSG00000109846	8
MGP	ENSG00000111341	8
IDO1	ENSG00000131203	8
IFNG	ENSG00000111537	8
SDC1	ENSG00000115884	8
CCND1	ENSG00000110092	8
KLRB1	ENSG00000111796	8
KRT5	ENSG00000186081	8
RAMP2	ENSG00000131477	4
JCHAIN	ENSG00000132465	8
KRT15	ENSG00000171346	8
CXCR4	ENSG00000121966	8
GJB6	ENSG00000121742	8
APOE	ENSG00000130203	2
CTSC	ENSG00000109861	8
DUSP4	ENSG00000120875	8
MT2A	ENSG00000125148	2
COL1A1	ENSG00000108821	8
FLT3	ENSG00000122025	8
CHI3L1	ENSG00000133048	8
CSF1R	ENSG00000182578	8
VWF	ENSG00000110799	8
LAMP3	ENSG00000078081	8
LAT2	ENSG00000086730	8
GZMA	ENSG00000145649	8
CXCR5	ENSG00000160683	8
TSPAN13	ENSG00000106537	8
FCER1G	ENSG00000158869	7
PDLIM3	ENSG00000154553	8
TP63	ENSG00000073282	8
TAGLN	ENSG00000149591	8
TYROBP	ENSG00000011600	3
CLDN1	ENSG00000163347	8
GNLY	ENSG00000115523	5
CD3G	ENSG00000160654	8
EPCAM	ENSG00000119888	8
IGFBP7	ENSG00000163453	7
DUSP2	ENSG00000158050	6
FCGR2A	ENSG00000143226	8
MCAM	ENSG00000076706	8
LUM	ENSG00000139329	8
BCAM	ENSG00000187244	8
ITGA6	ENSG00000091409	8
ITGAE	ENSG00000083457	8
CDKN2B	ENSG00000147883	8
LY9	ENSG00000122224	8
SPARCL1	ENSG00000152583	8
PDPN	ENSG00000162493	8
CD8A	ENSG00000153563	8
KLRG1	ENSG00000139187	8
LILRB4	ENSG00000186818	4
TSC22D1	ENSG00000102804	8
CXCL13	ENSG00000156234	8
TGFA	ENSG00000163235	8
PDGFC	ENSG00000145431	8
IL1B	ENSG00000125538	8
MCM4	ENSG00000104738	8
CD86	ENSG00000114013	8
BATF	ENSG00000156127	2
FRZB	ENSG00000162998	8
KRT86	ENSG00000170442	7
MYL9	ENSG00000101335	8
ITGA2	ENSG00000164171	8
KLRD1	ENSG00000134539	8
PTPRC	ENSG00000081237	8
CD3D	ENSG00000167286	5
CD8B	ENSG00000172116	8
MMP1	ENSG00000196611	8
COL1A2	ENSG00000164692	8
CXCL3	ENSG00000163734	8
KRT16	ENSG00000186832	5
KLRC1	ENSG00000134545	8
TUBB	ENSG00000196230	8
KRT17	ENSG00000128422	5
COL3A1	ENSG00000168542	8
PDCD1	ENSG00000188389	2
COL6A2	ENSG00000142173	4
A2M	ENSG00000175899	8
MS4A1	ENSG00000156738	8
TM4SF1	ENSG00000169908	8
TYMS	ENSG00000176890	8
CDKN2A	ENSG00000147889	4
FGF5	ENSG00000138675	8
SLPI	ENSG00000124107	5
MT1F	ENSG00000198417	3
FYB1	ENSG00000082074	8
CAV1	ENSG00000105974	8
S100A14	ENSG00000189334	8
C15orf48	ENSG00000166920	6
RGS5	ENSG00000143248	8
IL7R	ENSG00000168685	8
SELE	ENSG00000007908	8
HSPA6	ENSG00000173110	8
IRF7	ENSG00000185507	1
CCL19	ENSG00000172724	3
PIK3R1	ENSG00000145675	8
KRT6A	ENSG00000205420	8
CXCL8	ENSG00000169429	8
MZB1	ENSG00000170476	6
SFN	ENSG00000175793	3
MMP3	ENSG00000149968	8
TCF7	ENSG00000081059	8
TNFRSF18	ENSG00000186891	1
CD19	ENSG00000177455	8
RAC3	ENSG00000169750	3
CXCR6	ENSG00000172215	8
CTSW	ENSG00000172543	6
RRM2	ENSG00000171848	8
MT1E	ENSG00000169715	3
SOD2	ENSG00000112096	8
HMGB2	ENSG00000164104	8
EOMES	ENSG00000163508	8
MARCKSL1	ENSG00000175130	8
AQP3	ENSG00000165272	8
JUNB	ENSG00000171223	3
SPOCK2	ENSG00000107742	8
CLDN4	ENSG00000189143	8
GIMAP7	ENSG00000179144	8
HAVCR2	ENSG00000135077	8
HLA-DRB1	ENSG00000196126	8
MYLK	ENSG00000065534	8
PLD1	ENSG00000075651	8
TCF4	ENSG00000196628	8
ZBED2	ENSG00000177494	8
IL3RA	ENSG00000185291	8
MAGEH1	ENSG00000187601	8
HLA-DQA1	ENSG00000196735	8
FOS	ENSG00000170345	8
NR4A2	ENSG00000153234	8
HSPH1	ENSG00000120694	8
AQP1	ENSG00000240583	8
CXCL14	ENSG00000145824	8
TRAV13-2	ENSG00000211791	5
TRAV41	ENSG00000211820	4
TRBV3-1	ENSG00000237702	4
CD3E	ENSG00000198851	8
SH2D2A	ENSG00000027869	6
HLA-DRA	ENSG00000204287	8
TRAV12-3	ENSG00000211794	4
IGHV4-28	ENSG00000211952	5
CST3	ENSG00000101439	8
TRBV4-1	ENSG00000211710	4
TRAJ4	ENSG00000211885	1
TRAJ9	ENSG00000211880	1
IGHV3-49	ENSG00000211965	4
TRAJ6	ENSG00000211883	1
HMGN2	ENSG00000198830	8
IGHV3-66	ENSG00000211972	2
STMN1	ENSG00000117632	8
TRAJ21	ENSG00000211868	1
TRBV4-2	ENSG00000211745	5
CALD1	ENSG00000122786	8
IGHV3-48	ENSG00000211964	4
IGHA1	ENSG00000211895	2
S100A2	ENSG00000196754	7
TRAV8-1	ENSG00000211782	4
IGHV3-23	ENSG00000211949	1
TRAJ11	ENSG00000211878	1
TRGV3	ENSG00000211699	5
TRAV16	ENSG00000211796	5
TRGV8	ENSG00000211696	6
CD274	ENSG00000120217	8
TRAV22	ENSG00000211802	5
IGHG3	ENSG00000211897	7
IGKV3-15	ENSG00000244437	3
TRAJ30	ENSG00000211859	1
HES2	ENSG00000069812	8
TRBV10-1	ENSG00000211717	3
TRAV39	ENSG00000211818	4
TRAV7	ENSG00000211781	3
ENTPD1	ENSG00000138185	8
DCT	ENSG00000080166	8
GPR183	ENSG00000169508	8
TRAV34	ENSG00000211813	4
MKI67	ENSG00000148773	8
TRBV7-7	ENSG00000253291	3
IGHV2-70D	ENSG00000211974	4
IGHD	ENSG00000211898	1
TRAV17	ENSG00000211797	5
SLAMF7	ENSG00000026751	8
CLEC4C	ENSG00000198178	8
IGLV3-21	ENSG00000211662	3
IGHV3-33	ENSG00000211955	2
CD2	ENSG00000116824	8
TRAJ44	ENSG00000211845	1
TRBV20-1	ENSG00000211747	4
TRAJ16	ENSG00000211873	1
SERPINH1	ENSG00000149257	8
IGHV1-46	ENSG00000211962	8
TRAJ53	ENSG00000211837	1
TRAV21	ENSG00000211801	4
IGHV1-3	ENSG00000211935	4
PTCH2	ENSG00000117425	8
TNF	ENSG00000232810	8
TRAV10	ENSG00000211784	3
HSPA1B	ENSG00000204388	8
IGHV4-61	ENSG00000211970	3
TRBV5-1	ENSG00000211734	5
TRBV7-4	ENSG00000253409	3
TRAV26-1	ENSG00000211807	7
HSPA1A	ENSG00000204389	7
IGHV4-39	ENSG00000211959	3
TRAV2	ENSG00000211776	2
HLA-DQB1	ENSG00000179344	8
IGLC2	ENSG00000211677	1
IGHG4	ENSG00000211892	7
IGKV3D-20	ENSG00000211625	2
IGHV1-2	ENSG00000211934	2
IGHV1-24	ENSG00000211950	3
PRF1	ENSG00000180644	7
IGHE	ENSG00000211891	1
MT1G	ENSG00000125144	3
TRBV6-4	ENSG00000211713	4
IGHV1-18	ENSG00000211945	2
TRAJ29	ENSG00000211860	1
TIGIT	ENSG00000181847	8
IGKV2D-26	ENSG00000211623	3
TRBV6-1	ENSG00000211706	4
TRAV25	ENSG00000211806	6
TRAV3	ENSG00000211777	3
TRBV27	ENSG00000211752	3
S100A8	ENSG00000143546	4
TXN	ENSG00000136810	7
TRAV8-2	ENSG00000211786	6
XCL1	ENSG00000143184	8
IGHG1	ENSG00000211896	7
IGHV3-13	ENSG00000211942	1
COL4A1	ENSG00000187498	8
TRBV6-8	ENSG00000253534	2
CD83	ENSG00000112149	8
TRBV28	ENSG00000211753	4
S100A7	ENSG00000143556	6
TRAJ57	ENSG00000211834	1
TRAV8-3	ENSG00000211787	4
IGKV5-2	ENSG00000211599	6
TRAJ10	ENSG00000211879	1
TRAV40	ENSG00000211819	3
TRAJ34	ENSG00000211855	1
TRBV6-6	ENSG00000211724	4
TRAJ31	ENSG00000211858	1
IGHV4-59	ENSG00000224373	4
TRDV1	ENSG00000211804	2
GJB2	ENSG00000165474	8
TRBV7-3	ENSG00000211714	2
IGHV2-26	ENSG00000211951	4
TRDC	ENSG00000211829	8
HLA-DRB5	ENSG00000198502	8
TRAV12-2	ENSG00000211789	5
IGHV1-69	ENSG00000211973	3
IGHV3-73	ENSG00000211976	2
TRGV4	ENSG00000211698	6
IGHV1-58	ENSG00000211968	4
TRAJ43	ENSG00000211846	1
TRBV19	ENSG00000211746	3
TRAV9-2	ENSG00000211793	6
TRAV18	ENSG00000211798	4
KLRC3	ENSG00000205810	8
IGKV3-7	ENSG00000243063	1
TRAV8-6	ENSG00000211795	5
TRGV5	ENSG00000211697	5
TRAJ13	ENSG00000211876	1
TYRP1	ENSG00000107165	8
TRAJ5	ENSG00000211884	1
PTGDS	ENSG00000107317	5
TRAJ42	ENSG00000211847	1
TACSTD2	ENSG00000184292	8
TRAV38-1	ENSG00000211816	2
TRBV9	ENSG00000211716	4
IGHV4-34	ENSG00000211956	3
XCL2	ENSG00000143185	4
TRBV25-1	ENSG00000282499	4
BAG3	ENSG00000151929	8
COL9A2	ENSG00000049089	4
IGHV3-21	ENSG00000211947	2
TRAJ23	ENSG00000211866	1
IGKV1D-12	ENSG00000278857	2
IGHV5-51	ENSG00000211966	3
TRAJ45	ENSG00000211844	1
TRAJ28	ENSG00000211861	1
TRAV5	ENSG00000211779	4
IGLV3-1	ENSG00000211673	4
MLANA	ENSG00000120215	8
TRGJP1	ENSG00000211692	1
TRBV6-5	ENSG00000211721	4
FSCN1	ENSG00000075618	3
TRAJ22	ENSG00000211867	1
TRAJ50	ENSG00000211839	1
IGHV2-5	ENSG00000211937	4
IGHV1-45	ENSG00000211961	5
IGKV6-21	ENSG00000211611	5
TRAV27	ENSG00000211809	4
TRAJ3	ENSG00000211886	1
ADGRG1	ENSG00000205336	8
TRAV20	ENSG00000211800	3
TRBV5-6	ENSG00000211728	2
FOXP3	ENSG00000049768	7
IGKV4-1	ENSG00000211598	4
TRAV19	ENSG00000211799	6
TRAJ18	ENSG00000211871	1
TRBV11-1	ENSG00000211720	3
TRAJ49	ENSG00000211840	1
IGHV3-35	ENSG00000211957	3
IGHV3-7	ENSG00000211938	4
TRAV9-1	ENSG00000211783	3
TRAV12-1	ENSG00000211785	5
TRGJP2	ENSG00000211688	1
TRAV13-1	ENSG00000211788	3
IGKC	ENSG00000211592	3
TRAV6	ENSG00000211780	5
TRDJ3	ENSG00000211828	1
IGKV3D-11	ENSG00000211632	2
TRBV7-6	ENSG00000211727	2
TRAJ27	ENSG00000211862	1
TRBV24-1	ENSG00000211750	5
IGHA2	ENSG00000211890	1
IGKV1D-33	ENSG00000239975	4
SH2D1B	ENSG00000198574	8
IGHV6-1	ENSG00000211933	2
TRAV26-2	ENSG00000211812	5
IGHM	ENSG00000211899	7
TRAJ52	ENSG00000211838	1
TRAJ56	ENSG00000211835	1
TRAV24	ENSG00000211805	3
IGHG2	ENSG00000211893	8
IGHV3-11	ENSG00000211941	2
TRAJ17	ENSG00000211872	1
TRAJ38	ENSG00000211851	1
IGHV3-15	ENSG00000211943	2
TRAJ47	ENSG00000211842	1
TRBV5-5	ENSG00000211725	2
IGHV3-20	ENSG00000211946	3
COL6A1	ENSG00000142156	8
KLF4	ENSG00000136826	8
TRAV4	ENSG00000211778	6
TRDV2	ENSG00000211821	5
TRAV8-4	ENSG00000211790	5
TRAV1-2	ENSG00000256553	4
IGHV3-53	ENSG00000211967	2
TRBV2	ENSG00000226660	7
TOP2A	ENSG00000131747	8
IGHV3-43	ENSG00000232216	4
HTATIP2	ENSG00000109854	8
TRBV10-2	ENSG00000229769	3
IGKV1D-43	ENSG00000242580	3
IGHV3-74	ENSG00000224650	2
MT1X	ENSG00000187193	2
TRBV29-1	ENSG00000232869	4
IGKV3D-15	ENSG00000224041	3
TRGV2	ENSG00000233306	6
IGKV1D-16	ENSG00000241244	3
IGKV1-12	ENSG00000243290	3
IGKV2D-29	ENSG00000243264	4
IGKV1-8	ENSG00000240671	5
IGKV3D-7	ENSG00000228325	1
IGKV1-9	ENSG00000241755	5
CST7	ENSG00000077984	6
IGKV2D-40	ENSG00000251039	3
IGKV2-24	ENSG00000241294	4
IGKV1-5	ENSG00000243466	4
IGKV1D-39	ENSG00000251546	4
IGKV1-17	ENSG00000240382	4
IGHV3-72	ENSG00000225698	1
IGKV1D-8	ENSG00000239819	5
TRBV30	ENSG00000237254	5
IGKV2-28	ENSG00000244116	4
PMEL	ENSG00000185664	8
IGKV3-11	ENSG00000241351	1
TRBC2	ENSG00000211772	4
IGHV4-31	ENSG00000231475	3
IGKV1D-17	ENSG00000242766	5
IGKV2D-30	ENSG00000239571	3
TRGC1	ENSG00000211689	8
IGKV2D-28	ENSG00000242534	3
IGKV1-16	ENSG00000240864	5
IGKV3-20	ENSG00000239951	2
IGKV2-30	ENSG00000243238	3
IGKV1-6	ENSG00000239855	5
IGHV4-4	ENSG00000276775	2
IGKV1-33	ENSG00000242076	4
IGKV6D-21	ENSG00000225523	5
TRGC2	ENSG00000227191	8
IGHV3-64	ENSG00000223648	3
TRGV9	ENSG00000211695	8
TRBV5-4	ENSG00000230099	5
IGKV1-27	ENSG00000244575	5
TRBV15	ENSG00000276819	3
IFI27	ENSG00000165949	2
TRAJ36	ENSG00000276699	1
TRBV12-4	ENSG00000276953	4
TRBV6-2	ENSG00000283063	2
TRBV18	ENSG00000276557	3
TRBV13	ENSG00000276405	2
TRBV12-3	ENSG00000274752	5
IGHV1-69D	ENSG00000280411	3
TRBV12-5	ENSG00000275158	5
TRAJ37	ENSG00000278661	1
CCL4	ENSG00000275302	6
TRBV16	ENSG00000275243	4
CCL5	ENSG00000271503	5
NOTCH1	ENSG00000148400	8
TRBV11-3	ENSG00000276597	4
IGHV3-30	ENSG00000270550	4
TRBJ1-6	ENSG00000282780	1
PECAM1	ENSG00000261371	8
TRBV14	ENSG00000275743	3
IGKV1-39	ENSG00000242371	5
TRBC1	ENSG00000211751	4
IGHV2-70	ENSG00000274576	4
TRBV7-9	ENSG00000278030	2
TRDV3	ENSG00000256590	4
IGKV2-40	ENSG00000273962	3
TRAC	ENSG00000277734	8
CARD16	ENSG00000204397	7
TRBV10-3	ENSG00000275791	5
IGHV1-69-2	ENSG00000281990	3
IGHV5-10-1	ENSG00000282651	1
IGKV1D-13	ENSG00000276566	4
TRAV1-1	ENSG00000255569	6
TRAV30	ENSG00000259092	2
IGHV7-4-1	ENSG00000282122	4
IGHV3-64D	ENSG00000282639	3
MTRNR2L8	ENSG00000255823	8
CXCR3	ENSG00000186810	5
AKNA	ENSG00000106948	8
TGFB1	ENSG00000105329	7
AOAH	ENSG00000136250	8
TNFRSF25	ENSG00000215788	6
KIAA0319L	ENSG00000142687	8
PBXIP1	ENSG00000163346	8
CCR7	ENSG00000126353	8
CD74	ENSG00000019582	8
BANK1	ENSG00000153064	8
CD37	ENSG00000104894	2
MIR155HG	ENSG00000234883	8
JUN	ENSG00000177606	8
TBC1D4	ENSG00000136111	8
LAYN	ENSG00000204381	8
GK	ENSG00000198814	8
CTLA4	ENSG00000163599	8
AC133644.2	ENSG00000273445	7
G0S2	ENSG00000123689	3
CXCL2	ENSG00000081041	8
EREG	ENSG00000124882	8
IL1RN	ENSG00000136689	8
CCL3	ENSG00000277632	2
HSP90AA1	ENSG00000080824	8
HSPD1	ENSG00000144381	8
HSPE1	ENSG00000115541	4
UBC	ENSG00000150991	8
