# Supplementary material for: Induced B cell receptor diversity predicts PD-1 blockade immunotherapy response
Source: Proc Natl Acad Sci U S A. 2025 May 2;122(18):e2501269122. doi: 10.1073/pnas.2501269122 (PMC12067265; doi:10.1073/pnas.2501269122)
Supplement: Supplementary file 4 — Dataset S03 (CSV) [file pnas.2501269122.sd03.csv]

Pre-PD1 treatment differentially expressed genes predicting BCR diversity
ENSG00000142910.16	TINAGL1
ENSG00000113889.14	KNG1
ENSG00000244921.2	MTCYBP18
ENSG00000073146.16	MOV10L1
ENSG00000232451.2	AC016768.1
ENSG00000176406.23	RIMS2
ENSG00000106927.12	AMBP
ENSG00000228836.8	CT45A5
ENSG00000205116.4	TMEM88B
ENSG00000055955.17	ITIH4
ENSG00000225449.3	RAB6C-AS1
ENSG00000224184.6	MIR3681HG
ENSG00000261441.1	POLG-DT
ENSG00000113905.5	HRG
ENSG00000196565.15	HBG2
ENSG00000203446.2	SUGCT-AS1
ENSG00000214617.9	SLC6A10P
ENSG00000171564.12	FGB
ENSG00000226278.1	PSPHP1
ENSG00000147813.16	NAPRT
ENSG00000122194.19	PLG
ENSG00000279095.1	AC092066.1
ENSG00000261701.8	HPR
ENSG00000260128.6	ULK4P2
ENSG00000117600.14	PLPPR4
ENSG00000132703.4	APCS
ENSG00000117601.15	SERPINC1
ENSG00000161634.12	DCD
ENSG00000110245.12	APOC3
ENSG00000109063.15	MYH3
ENSG00000133317.16	LGALS12
ENSG00000100065.15	CARD10
ENSG00000172482.5	AGXT
ENSG00000134115.13	CNTN6
ENSG00000240219.1	RP11-430C7.5
ENSG00000187922.14	LCN10
ENSG00000256349.1	CTD-3074O7.11
ENSG00000138435.16	CHRNA1
ENSG00000235501.6	CNN3-DT
ENSG00000226608.3	FTLP3
ENSG00000262292.2	GRAPLDR
ENSG00000211976.2	IGHV3-73
ENSG00000135094.11	SDS
ENSG00000279825.1	CTC-457L16.1
ENSG00000110169.11	HPX
ENSG00000012223.13	LTF
ENSG00000156096.14	UGT2B4
ENSG00000288710.1	RP11-386G11.12
ENSG00000261158.1	CTD-2583P5.3
ENSG00000269096.7	CT45A3
ENSG00000164841.5	TMEM74
ENSG00000151952.16	TMEM132D
ENSG00000267368.1	UPK3BL1
ENSG00000232368.1	FTLP2
ENSG00000268940.6	CT45A1
ENSG00000213225.7	NOC2LP1
ENSG00000205611.5	LINC01597
ENSG00000257017.9	HP
ENSG00000186193.9	SAPCD2
ENSG00000278289.5	CT45A6
ENSG00000248360.7	LINC00504
ENSG00000236824.2	BCYRN1
ENSG00000108839.12	ALOX12
ENSG00000284981.1	UPK3BL2
ENSG00000273696.4	CT45A7
ENSG00000124205.18	EDN3
ENSG00000198650.11	TAT
ENSG00000186281.12	GPAT2
ENSG00000253877.6	LINC01608
ENSG00000272620.2	AFAP1-AS1
ENSG00000159713.11	TPPP3
ENSG00000151655.19	ITIH2
ENSG00000145192.13	AHSG
ENSG00000180777.14	ANKRD30B
ENSG00000168071.22	CCDC88B
ENSG00000253671.3	RP11-806O11.1
ENSG00000267056.2	AC005336.4
ENSG00000284194.3	SCO2
ENSG00000163581.14	SLC2A2
ENSG00000253910.3	PCDHGB2
ENSG00000232624.8	LINC01517
ENSG00000173809.18	TDRD12
ENSG00000187244.12	BCAM
ENSG00000213934.9	HBG1
ENSG00000084674.15	APOB
ENSG00000113494.17	PRLR
ENSG00000168255.20	POLR2J3
ENSG00000158874.11	APOA2
ENSG00000250748.6	RP11-230G5.2
ENSG00000205236.6	RP11-514P8.6
ENSG00000122254.7	HS3ST2
ENSG00000232310.8	RP11-557H15.4
ENSG00000079689.14	SCGN
ENSG00000197847.12	SLC22A20P
ENSG00000085733.16	CTTN
ENSG00000029559.7	IBSP
ENSG00000286032.1	CH507-528H12.10
ENSG00000090104.12	RGS1
ENSG00000121068.14	TBX2
ENSG00000055957.11	ITIH1
ENSG00000174469.23	CNTNAP2
ENSG00000172955.17	ADH6
ENSG00000258038.6	LINC02327
ENSG00000158104.11	HPD
ENSG00000133124.12	IRS4
ENSG00000180432.6	CYP8B1
ENSG00000113600.11	C9
ENSG00000197580.13	BCO2
ENSG00000147614.4	ATP6V0D2
ENSG00000161103.11	AC008132.13
ENSG00000083544.16	TDRD3
ENSG00000156853.13	ZNF689
ENSG00000262319.1	CTC-457L16.2
ENSG00000163631.17	ALB
ENSG00000169495.5	HTRA4
ENSG00000120457.12	KCNJ5
ENSG00000226051.8	ZNF503-AS1
